# Supplementary material for: Follicular Immune Landscaping Reveals a Distinct Profile of FOXP3hiCD4hi T Cells in Treated Compared to Untreated HIV
Source: Vaccines (Basel). 2024 Aug 12;12(8):912. doi: 10.3390/vaccines12080912 (PMC11359267; doi:10.3390/vaccines12080912)
Supplement: Supplementary file 1 [file vaccines-12-00912-s001.zip]

Archive with 1 entries (1 files):
- vaccines-3126402-supplementary.pdf
